# Supplementary material for: Effects of time spent in pregnancy or brooding on immunocompetence
Source: Ecol Evol. 2024 Jan 4;14(1):e10764. doi: 10.1002/ece3.10764 (PMC10767163; doi:10.1002/ece3.10764)
Supplement: Supplementary file 1 — Appendix S1 [file ECE3-14-e10764-s001.zip]

Archive with 3 entries (3 files):
- ece310764-sup-0001-AppendixS1.pdf
- Figure S1.pdf
- Figure S2.pdf
